# Supplementary material for: Widespread tissue distribution of transcriptionally active, clonally expanded HIV-1 proviruses despite suppressive antiretroviral therapy
Source: J Clin Invest. 2025 Apr 22;135(12):e190824. doi: 10.1172/JCI190824 (PMC12165783; doi:10.1172/JCI190824)
Supplement: Supporting data values [file jci-135-190824-s249.xlsx]

## Sheet: Fig1.A
		DNA copies/ 2 µg DNA	DNA copies/ 2 µg DNA	DNA copies/ 2 µg DNA	DNA copies/ 2 µg DNA	DNA copies/ 2 µg DNA	DNA copies/ 2 µg DNA	DNA copies/ 2 µg DNA	DNA copies/ 2 µg DNA	DNA copies/ 2 µg DNA	DNA copies/ 2 µg DNA	DNA copies/ 2 µg DNA	DNA copies/ 2 µg DNA	DNA copies/ 2 µg DNA	RNA copies/ 1 µg RNA	RNA copies/ 1 µg RNA	RNA copies/ 1 µg RNA	RNA copies/ 1 µg RNA	RNA copies/ 1 µg RNA	RNA copies/ 1 µg RNA	RNA copies/ 1 µg RNA	RNA copies/ 1 µg RNA	RNA copies/ 1 µg RNA	RNA copies/ 1 µg RNA	RNA copies/ 1 µg RNA	RNA copies/ 1 µg RNA	RNA copies/ 1 µg RNA
Category	Tissue	Pt 1	Pt 2	Pt 3	Pt 4	Pt 5	Pt 6	Pt 7	Pt 8	Pt 9	Pt 10	Pt 11	Pt 12	Pt 13	Pt 1	Pt 2	Pt 3	Pt 4	Pt 5	Pt 6	Pt 7	Pt 8	Pt 9	Pt 10	Pt 11	Pt 12	Pt 13
Blood	Blood	2509	221	518.779	471	595	651	248	230	4.9	73	108	n.a.	n.a.	3550	198	15.007	1341	59	4.9	4.9	4.9	4.9	4.9	4.9	n.a.	n.a.
Lyphoid-hematopoetic	Mesenteric LN	2763	146	83	38	74	8	19.9172	24	140	17	n.a.	n.a.	n.a.	7814	208	4.9	4.9	23	4.9	4.9	4.9	4.9	4.9	n.a.	n.a.	n.a.
Lyphoid-hematopoetic	Cervical LN	n.a.	n.a.	n.a.	n.a.	n.a.	n.a.	n.a.	n.a.	n.a.	n.a.	134.476	149	239	n.a.	n.a.	n.a.	n.a.	n.a.	n.a.	n.a.	n.a.	n.a.	n.a.	4.9	4.9	9
Lyphoid-hematopoetic	Inguinal LN	n.a.	n.a.	n.a.	n.a.	n.a.	n.a.	n.a.	n.a.	n.a.	n.a.	88.649	71	79	n.a.	n.a.	n.a.	n.a.	n.a.	n.a.	n.a.	n.a.	n.a.	n.a.	4.9	4.9	49
Lyphoid-hematopoetic	Axillary LN	n.a.	n.a.	n.a.	n.a.	n.a.	n.a.	n.a.	n.a.	n.a.	n.a.	121.076	n.a.	n.a.	n.a.	n.a.	n.a.	n.a.	n.a.	n.a.	n.a.	n.a.	n.a.	n.a.	4.9	n.a.	n.a.
Lyphoid-hematopoetic	Parasternal LN	n.a.	n.a.	n.a.	n.a.	n.a.	n.a.	n.a.	n.a.	n.a.	n.a.	n.a.	4.9	n.a.	n.a.	n.a.	n.a.	n.a.	n.a.	n.a.	n.a.	n.a.	n.a.	n.a.	n.a.	n.a.	n.a.
Lyphoid-hematopoetic	Mediastinal LN	n.a.	n.a.	n.a.	n.a.	n.a.	n.a.	n.a.	n.a.	n.a.	n.a.	n.a.	199	181	n.a.	n.a.	n.a.	n.a.	n.a.	n.a.	n.a.	n.a.	n.a.	n.a.	n.a.	42	31
Lyphoid-hematopoetic	Tonsil	49	68	4.9	n.a.	n.a.	4.9	n.a.	n.a.	n.a.	n.a.	4.9	85	5.02275	23.973	4.9	n.a.	n.a.	n.a.	n.a.	n.a.	n.a.	n.a.	n.a.	4.9	4.9	4.9
Lyphoid-hematopoetic	Spleen	11340	462	10	187	67	4.9	148.95	8	146	4.9	38.4707	14	8.9964	2857	4.9	7	9	16	n.a.	39	4.9	9	27	4.9	4.9	48
Lyphoid-hematopoetic	Bone Marrow	n.a.	n.a.	n.a.	n.a.	n.a.	n.a.	n.a.	n.a.	n.a.	n.a.	9.63144	4.9	37	n.a.	n.a.	n.a.	n.a.	n.a.	n.a.	n.a.	n.a.	n.a.	n.a.	4.9	22	73
Gastro-intestinal	Duodenum	n.a.	n.a.	n.a.	n.a.	n.a.	n.a.	n.a.	n.a.	n.a.	n.a.	47.7263	57	6.00566	n.a.	n.a.	n.a.	n.a.	n.a.	n.a.	n.a.	n.a.	n.a.	n.a.	4.9	9	102
Gastro-intestinal	Jejunum	n.a.	n.a.	n.a.	n.a.	n.a.	n.a.	n.a.	n.a.	n.a.	n.a.	96.2953	106	4.9	n.a.	n.a.	n.a.	n.a.	n.a.	n.a.	n.a.	n.a.	n.a.	n.a.	4.9	4.9	4.9
Gastro-intestinal	Ileum	31	216	16	56	251	4.9	154.504	57	298	6	115.322	125	10.0398	4.9	4.9	4.9	20	8	135	4.9	25	15	4.9	4.9	13	48
Gastro-intestinal	Ascen. Colon	n.a.	n.a.	n.a.	n.a.	n.a.	n.a.	n.a.	n.a.	n.a.	n.a.	37.83	212	4.9	n.a.	n.a.	n.a.	n.a.	n.a.	n.a.	n.a.	n.a.	n.a.	n.a.	4.9	25	22
Gastro-intestinal	Trans. Colon	253	176	44	264	76	90	40.526	40	81	5	4.9	115	4.9	30	4.9	4.9	19	4.9	19	4.9	4.9	4.9	4.9	4.9	24	n.a.
Gastro-intestinal	Sigm. Colon	189	106	11	37	33	4.9	4.76263	55	6	6	5.78655	202	4.9	31	14	4.9	64	4.9	4.9	4.9	4.9	4.9	4.9	4.9	4.9	79
Gastro-intestinal	Eso. Mucosa	115	4.9	29	21	15	42.3329	78	5	4.9	4.9	37.2239	153.952	4.9	13.5311	4.9	4.9	15	4.9	4.9	4.9	4.9	4.9	4.9	4.9	4.9	4.9
Gastro-intestinal	Eso. Muscularis	4.9	4.9	11	4.9	14	4.9	17.7737	4.9	4.9	4.9	n.a.	30	4.9	4.9	4.9	4.9	4.9	4.9	4.9	4.9	4.9	4.9	4.9	n.a.	4.9	13
Gastro-intestinal	GE Junction	11	42	4.9	4.9	16	4.9	5.72631	4.9	4.9	4.9	34.4439	104	4.9	4.9	10	4.9	4.9	4.9	4.9	4.9	4.9	4.9	4.9	4.9	4.9	23
Gastro-intestinal	Stomach	37	4.9	7	6	42	17.6069	39.2347	4.9	4.9	4.9	9.26272	6	8	8	4.9	4.9	4.9	4.9	4.9	4.9	4.9	4.9	4.9	4.9	4.9	21
Brain	Frontal Cortex	14	8	4.9	4.9	5	21.5029	4.9	4.9	10	4.9	4.9	4.9	4.9	4.9	20	4.9	23	4.9	4.9	4.9	n.a.	4.9	n.a.	4.9	4.9	n.a.
Brain	Parietal Cortex	45	22	4.9	12	14	118	4.9	4.9	5	4.9	4.9	4.9	4.9	4.9	4.9	4.9	4.9	4.9	4.9	4.9	n.a.	4.9	n.a.	4.9	n.a.	n.a.
Brain	Temporal Cortex	40	4.9	4.9	9	4.9	118.459	4.9	4.9	5	4.9	5.3825	13	4.9	4.9	4.9	4.9	4.9	4.9	4.9	4.9	n.a.	4.9	n.a.	4.9	4.9	54
Brain	White Matter	48	8	4.9	7	10	11	4.9	n.a.	943	4.9	24.616	4.9	4.9	19	4.9	4.9	4.9	4.9	134	4.9	n.a.	7	n.a.	4.9	4.9	n.a.
Brain	Dura Mater	n.a.	n.a.	n.a.	n.a.	n.a.	n.a.	n.a.	n.a.	n.a.	n.a.	7.44614	4.9	4.9	n.a.	n.a.	n.a.	n.a.	n.a.	n.a.	n.a.	n.a.	n.a.	n.a.	4.9	10	32
Others	Lung	n.a.	n.a.	n.a.	n.a.	n.a.	n.a.	n.a.	n.a.	n.a.	n.a.	28.5152	8	14	n.a.	n.a.	n.a.	n.a.	n.a.	n.a.	n.a.	n.a.	n.a.	n.a.	4.9	4.9	40
Others	Kidney	89	50	12	24	36	15.057	965.194	11	4.9	347	19.5784	13	4.9	8.61809	9	4.9	22	4.9	4.9	4.9	4.9	4.9	33	4.9	4.9	5
Others	Liver	98	51	4.9	32	162	81	231.193	25	14	4.9	4.9	4.9	4.9	4.9	172	4.9	4.9	4.9	4.9	4.9	185	4.9	n.a.	4.9	4.9	17
Others	Pancreas	12	4.9	4.9	4.9	8	74	41.8226	12	4.9	4.9	4.9	4.9	4.9	8.27968	4.9	4.9	4.9	4.9	4.9	4.9	4.9	4.9	4.9	4.9	4.9	n.a.
Others	Heart	7	61	4.9	5	4.9	4.9	144.869	4.9	5	4.9	4.79262	4.9	4.9	4.9	14	4.9	24	4.9	16	4.9	4.9	4.9	4.9	4.9	n.a.	16
Others	Testis	n.a.	n.a.	n.a.	n.a.	n.a.	n.a.	n.a.	n.a.	n.a.	n.a.	4.80986	4.9	4.9	n.a.	n.a.	n.a.	n.a.	n.a.	n.a.	n.a.	n.a.	n.a.	n.a.	4.9	4.9	n.a.
Others	Eyes	n.a.	n.a.	n.a.	n.a.	n.a.	n.a.	n.a.	n.a.	n.a.	n.a.	4.9	n.a.	4.9	n.a.	n.a.	n.a.	n.a.	n.a.	n.a.	n.a.	n.a.	n.a.	n.a.	4.9	n.a.	13

## Sheet: Fig1.B
Pt ID	FL intact	clone 1	clone 2	clone 3	clone 4	clone 5	clone 6	clone 7	clone 8	clone 9	clone 10	clone 11	clone 12	clone 13	clone 14	clone 15	clone 16	clone 17	clone 18	clone 19	clone 20	clone 21	clone 22	clone 23	clone 24	clone 25	clone 26	clone 27	clone 28	clone 29	clone 30	clone 31	clone 32	clone 33	clone 34	clone 35	clone 36	clone 37	clone 38	clone 39	clone 40	clone 41	clone 42	clone 43	clone 44	clone 45	clone 46	clone 47	clone 48
1	4.3	40.5	1.8	1.2	1.2	1.8	1.2
2	7.1	16.7	4.8	4.8	4.8	4.8
3	6.3	10.4	6.3	27.1	4.2	4.2	4.2
6	4.9	3.1	4.9	1.2	2.5	1.8	27	1.2	1.8	1.2	1.8	4.9	1.2
7	17.4	16.3	2.2	3.3	20.7	2.2	3.3	2.2	2.2
8	0	3.8	3.8	3.8	3.8	13.2
9	2.6	3.9	2.6	5.2	32.5
11	0.4	4.3	0.9	0.9	1.7	0.9	1.7	1.3	1.3	0.9	1.3	0.9	0.9	2.1	1.3	0.9	0.9	1.3	0.9	0.9	0.9	2.6	1.7	1.3	0.9	2.1	1.3	1.3	2.1	1.7	0.9	0.9
12	0.1	0.3	0.3	0.3	0.7	0.3	0.3	0.4	3.6	0.3	2.2	2.9	0.6	5.3	0.6	1.6	0.4	0.6	0.4	0.4	1.1	0.7	0.3	0.4	0.4	1.3	0.3	0.3	0.4	0.3	0.3	0.4	0.6	4.3	0.3	0.3	0.3	0.3	1.4	0.3	0.3	0.4	0.3	0.6	1.9	0.3	0.3	0.3	0.4
13	0.3	1.5	1.2	0.9	1.2	1.2	1.2	0.6	1.5	0.6	1.8	0.6	0.9	1.2	4.5	0.6	0.9	0.6	7.5	0.6	0.9	7.2	1.8	0.9	1.5	0.9	0.6
[truncated: 24 more columns]

## Sheet: Fig1.C
Pt ID	No. proviruses sampled per donor	No. clones detected
Pt21 in 2023 AIDS	327	35
Pt22 in 2023 AIDS	361	36
Pt23 in 2023 AIDS	232	15
Pt2 in 2023 AIDS	11	1
Pt3 in 2023 AIDS	14	1
Pt5 in 2023 AIDS	14	1
Pt6 in 2023 AIDS	13	1
Pt7 in 2023 AIDS	11	1
Pt13 in 2023 AIDS	26	2
Pt15 in 2023 AIDS	22	2
Pt5 in 2016 PNAS	31	4
Pt6 in 2016 PNAS	29	3
Pt7 in 2016 PNAS	20	3
Pt8 in 2016 PNAS	23	1
1	163	6
2	42	5
3	48	6
6	163	12
7	92	8
8	53	5
9	77	4
11	235	31
12	697	71
13	332	26

## Sheet: Fig1.D
Clone ID	No. Seqs /Clone
13	37
49	93
8	25
15	11
51	29
33	30
44	13
4	5
10	15
12	4
25	9
50	8

## Sheet: Fig1.E
	Clone ID
Tissue	13	49	8	15	51	33	44	4	10	12	25	50	11	20	31	32	41	55	59	68	71	2	3	16	19	21	22	23	26	27	34	36	37	54	56	58	65	66	69	1	5	6	7	9	14	17	18	24	28
Blood												50
Cervical-LN			5.1	5.1		35.9	7.7			2.6			2.6			2.6							2.6		2.6		2.6															5.1
Inguinal-LN	2.6		2.6	5.3		15.8	2.6	2.6				2.6	5.3						2.6	2.6								5.3									2.6
Axillary-LN	2.4		26.2		2.4		11.9												4.8		2.4					9.5	2.4										4.8				4.8
Parasternal-LN		13.8				17.2																				3.4		3.4		3.4					3.4				3.4
Tonsil		1.5	4.6	1.5		3.1	1.5	1.5	4.6	1.5			26.2				1.5					1.5			3.1				1.5	1.5								1.5						3.1
Bone marrow		21.1								5.3													5.3											5.3
Duodenum	35.2	20.4		1.9	7.4	3.7					1.9				1.9		1.9																			1.9									7.4
Jejunum	2	44		2				2							2																					10												6
Ileum	12.8	61.5										2.6			2.6									2.6
Ascending colon		34.7	6.1		2				2		6.1			10.2			2					2							2			2																	6.1
Transverse colon		2.1	4.3		6.4			2.1			6.4			2.1				17	2.1		2.1																						6.4			8.5
Sigmoid colon	6.1	8.2			36.7			2	10.2		4.1			4.1				2			2
Esophagus Mucosa					4				20							8		8																						8							12
GE junction
Stomach	6.3	15.6	3.1	9.4			3.1		3.1	3.1		15.6								3.1				6.3									3.1
White matter	2.9			2.9		2.9																									2.9								5.9
Lung	4.5		9.1		4.5		9.1									4.5																4.5	4.5					4.5
Kidney																				2.7															2.7
Testis	13																														4.3			4.3
[truncated: 23 more columns]

## Sheet: Fig.S1A
Pt ID	1	2	3	6	7	8	9	11	12	13
Total	163	42	48	163	92	53	77	235	697	332
No. FL intact	7	3	3	8	16	0	2	1	1	1
%FL intact	4.29448	7.14286	6.25	4.90798	17.3913	0	2.5974	0.425532	0.143472	0.301205

## Sheet: Fig.S1B
Pt ID	1	2	3	6	7	8	9	11	12	13
Blood	0		0		1		2	0	0
Mesenteric-LN	0	2	0	7	0	0	0
Cervical-LN								0	0	0
Inguinal-LN								0	0	0
Axillary-LN								1	0
Parasternal-LN									0
Tonsil	1	0		1					1	0
Spleen	1	0	0	0	1	0	0	0
Bone-marrow									0
Duodenum								0	0
Jejunum									0
Ileum	0	0	2	0	1	0	0	0	0
Ascen-colon									0	0
Trans-colon	1	1	1	0	0	0	0		0	0
Sigm-colon	1	0	0	0	0	0	0		0	0
Eso-Mucosa	1		0	0	0	0			0	0
Eso-Muscularis	0	0		0	0
GE-junction				0			0		0
Stomach	0		0	0	0	0			0
Frontal-cortex	0						0
Parietal-cortex	0
Temporal-cortex	0						0
White-matter	0			0			0		0
Dura-mater								0		1
Lung									0	0
Kidney	1	0		0	10	0			0
Liver	1	0		0	3	0	0
Pancreas	0			0
Heart	0	0		0
Testis									0
Eyes	0	0	0							0

## Sheet: Fig.S1C
	FL intact	Out-of-frame indels	Premature stop codon	Hypermutation	Inversion	Insertion of human gene	Truncation
Blood	0	15.4	7.7	0	0	0	76.9
Mesenteric-LN	0	25	8.3	8.3	0	0	58.3
Cervical-LN	0	0	0	0	0	0	0
Inguinal-LN	0	0	0	0	0	0	0
Axillary-LN	0	0	0	0	0	0	0
Parasternal-LN	0	0	0	0	0	0	0
Tonsil	3.4	10.3	0	0	0	0	86.2
Spleen	3.6	28.6	3.6	7.1	0	0	57.1
Bone Marrow	0	0	0	0	0	0	0
Duodenum	0	0	0	0	0	0	0
Jejunum	0	0	0	0	0	0	0
(Term) Ileum	8.3	0	0	4.2	0	0	87.5
Ascen. Colon	0	0	0	0	0	0	0
Trans. Colon	13.6	4.5	0	0	0	0	81.8
Sigm. Colon	2.6	5.3	0	2.6	0	0	89.5
Eso. Mucosa	7.7	0	0	0	0	0	92.3
Eso. Muscularis	0	66.7	0	0	0	0	33.3
GE Junction	0	0	0	0	0	0	0
Stomach	0	0	0	0	0	0	100
Frontal Cortex	0	0	0	0	0	0	100
Parietal Cortex	0	0	0	0	0	0	100
Temporal Cortex	0	0	0	0	0	0	100
White Matter	0	10	0	0	0	0	90
Dura Mater	0	0	0	0	0	0	0
Lung	0	0	0	0	0	0	0
Kidney	9.1	9.1	0	0	0	0	81.8
Liver	7.7	0	0	0	0	0	92.3
Pancreas	0	0	0	0	0	0	100
Heart	0	20	20	0	0	0	60
Testis	0	0	0	0	0	0	0
Eyes	0	0	0	0	0	0	0

## Sheet: Fig.S1D
	FL intact	Out-of-frame indels	Premature stop codon	Hypermutation	Inversion	Insertion of human gene	Truncation
Blood	8.1	0	0	16.2	2.7	0	73
Mesenteric-LN	10.7	0	0	3.6	3.6	0	82.1
Cervical-LN	0	37.2	0	0.8	5	1.7	55.4
Inguinal-LN	0	35.5	0	4.1	0	0.8	59.5
Axillary-LN	1.3	0	0	2.6	10.4	0	85.7
Parasternal-LN	0	0	0	0	3.4	0	96.6
Tonsil	1.4	41.3	0	3.6	2.2	1.4	50
Spleen	1	0	0	6.2	0	0	92.8
Bone Marrow	0	0	0	5.3	0	0	94.7
Duodenum	0	0	0	3.8	1.3	0	95
Jejunum	0	0	0	6	0	0	94
(Term) Ileum	0.7	0	0	2.2	2.2	0	94.9
Ascen. Colon	0	27.9	0	19.1	0	0	52.9
Trans. Colon	0	4.1	0	10.2	16.3	0	69.4
Sigm. Colon	0	30.7	0	8	2.3	0	59.1
Eso. Mucosa	0	3.6	0	10.7	3.6	0	82.1
Eso. Muscularis	0	0	0	0	0	0	100
GE Junction	0	0	0	33.3	0	0	66.7
Stomach	0	0	0	4.7	0	0	95.3
Frontal Cortex	0	0	0	0	0	0	100
Parietal Cortex	0	0	0	0	0	0	0
Temporal Cortex	0	0	0	0	0	0	100
White Matter	0	0	0	2.1	2.1	0	95.8
Dura Mater	2.3	79.5	0	0	9.1	0	9.1
Lung	0	42.3	0	2.6	1.3	29.5	24.4
Kidney	1.6	0	0	0	0	0	98.4
Liver	3.2	0	0	3.2	0	0	93.5
Pancreas	0	0	0	0	0	0	100
Heart	0	0	0	0	0	0	100
Testis	0	0	0	43.5	0	0	56.5
Eyes	0	90.6	0	0	3.1	6.3	0

## Sheet: FigS3_Pt1
Clone ID	Blood	Mesenteric LN	Tonsil	Spleen	Trans. Colon	Sigm. Colon	Eso. Mucosa	Eso. Muscularis	Stomach	Temporal Cortex	Kidney	Liver	Pancreas	Heart	No. Seqs /Clone
1	6	4	17	5	5	9	2	1	1		6	9	1		66
4							1			1					2
5			2											1	3

[truncated: 8 more sheets: FigS3_Pt2, FigS3_Pt3, FigS3_Pt6, FigS3_Pt7, FigS3_Pt8, FigS3_Pt9, FigS3_Pt11, FigS3_Pt13]
